# Supplementary material for: Trimethylamine N-Oxide Exacerbates Neuroinflammation and Motor Dysfunction in an Acute MPTP Mice Model of Parkinson’s Disease
Source: Brain Sci. 2023 May 12;13(5):790. doi: 10.3390/brainsci13050790 (PMC10216692; doi:10.3390/brainsci13050790)
Supplement: Supplementary file 1 [file brainsci-13-00790-s001.zip]

Archive with 1 entries (1 files):
- brainsci-2348717-supplementary.pdf
